# Supplementary material for: Reduction of diabetes-related distress predicts improved depressive symptoms: A secondary analysis of the DIAMOS study
Source: PLoS One. 2017 Jul 10;12(7):e0181218. doi: 10.1371/journal.pone.0181218 (PMC5507326; doi:10.1371/journal.pone.0181218)
Supplement: S1 Data — (XLSX) [file pone.0181218.s001.xlsx]

## Sheet: S1_DATA
CASE	AGE	FEMALE	T1DM	DURATION	LATECOMP	HBA1CMMOL	HBA1CPERC	CESD_BASE	CESD_FU	CESD_RC	PAID_BASE	PAID_FU	PAID_RC	BMI_BASE	BGTEST_BASE
1	44	0	1	11	1	71.585	8.7	27	14	1	62.5	17.5	1	30	5
2	56	0	0	26	1	65.0276	8.1	22.1053	33	0	16.25	30	0	42	9
3	43	1	1	7	0	60.6559	7.7	24	28	0	42.5	10	1	25.3	5
4	53	1	1	39	1	87.9784	10.2	39	20	1	55	30	1	26.7	5
5	42	1	1	24	1	70.4921	8.6	25	26	0	53.75	43.75	0	25	3
6	44	1	1	40	1	57.3772	7.4	18	26	0	28.75	42.5	0	28	7
7	47	0	1	14	1	79.2352	9.4	27.7778	14	1	53.75	8.33333	1	37.2	4
8	65	1	0	8	0	73.7708	8.9	27	39	0	30	61.8421	0	39.6	3
9	33	1	1	5	0	101.093	11.4	36	27	0	25	12.5	0	22.2	5
10	59	0	0	23	1	92.35	10.6	30	18	1	48.75	45	0	31.5	2
11	32	0	1	3	0	79.2352	9.4	38	53	0	53.75	32.5	1	23.2	6.5
12	48	1	1	10	1	66.1205	8.2	15	7	0	38.75	32.5	0	28.9	4
13	37	1	0	10	1	91.2571	10.5	33	32	0	66.25	75	0	35.5	1
14	33	0	1	5	0	83.6068	9.8	10	11	0	15	20	0	24.6	0.1
15	65	1	0	4	0	59.563	7.6	18	11	0	31.25	10	1	25.5	7
16	24	0	1	2	0	67.2134	8.3	21	23	0	25	18.75	0	25.4	3
17	50	0	1	16	1	69.3992	8.5	19	20	0	30	26.25	0	22.2	3
18	46	0	1	32	1	74.8637	9	22	33	0	38.75	42.5	0	27.9	4
19	33	0	1	22	1	58.4701	7.5	18	23	0	31.25	55	0	23.8	8
20	53	1	1	24	0	94.5358	10.8	15	30.5263	0	37.5	63.75	0	29.1	3.5
21	39	0	1	22	0	58.4701	7.5	18	12	0	6.25	13.75	0	23.2	5
22	41	0	1	27	0	60.6559	7.7	34	43	0	57.5	66.25	0	26.6	10
23	46	0	1	0	0	131.694	14.2	24	9	1	45	25	1	24.2	7
24	56	0	0	30	1	65.0276	8.1	26	3	1	13.75	6.25	0	24.9	3
25	19	1	1	1	0	68.3063	8.4	23	24	0	80	75	0	24.5	3
26	53	1	0	38	0	62.8417	7.9	22	16	0	17.5	2.5	0	26.2	5
27	42	0	1	16	1	65.0276	8.1	40	42	0	25	15	0	23.4	5
28	61	1	0	25	1	92.35	10.6	26	8	1	56.25	21.25	1	34.9	1
29	24	1	1	9	0	66.1205	8.2	28	8	1	66.25	31.25	1	25.3	12
30	46	0	1	15	0	56.2844	7.3	18	21	0	25	38.75	0	24.4	7
31	39	0	1	13	0	67.2134	8.3	45	12	1	70	31.25	1	28.7	8
32	52	1	0	7	1	53.0057	7	17	2	1	45	22.5	1	36	0
33	61	0	0	10	0	59.563	7.6	15	8	0	8.75	6.25	0	35.1	6
34	44	0	1	0	0	131.694	14.2	18	3	1	21.25	15	0	22.6	3
35	66	0	0	23	1	67.2134	8.3	13.6842	13	0	18.75	32.5	0	29	4
36	53	0	0	4	1	55.1915	7.2	16	24	0	23.75	25	0	32.8	3.5
37	57	0	0	7	1	82.5139	9.7	13	14.7368	0	1.25	61.8421	0	37.9	7.5
38	42	0	0	10	1	69.3992	8.5	14	16	0	40	2.5	1	19.6	9
39	43	0	0	0	0	142.623	15.2	32	5	1	60	6.25	1	31.3	6
40	56	1	0	35	1	94.5358	10.8	30.5263	32	0	55	60	0	37.8	5
41	46	0	0	2	1	110.929	12.3	39	44	0	31.5789	91.25	0	39.9	0.1
42	39	1	1	21	1	80.3281	9.5	20	21	0	16.25	12.5	0	26.4	8
43	51	1	1	43	1	75.9565	9.1	30	24	0	46.25	40.7895	0	23.3	8
44	38	1	0	11	1	102.186	11.5	30	28	0	50	40	0	37.1	0
45	42	1	0	0	0	93.4429	10.7	33	2	1	42.5	11.25	1	38.1	9
46	61	0	1	17	0	55.1915	7.2	19	5.26316	1	7.5	8.75	0	27	6
47	52	0	0	24	1	78.1423	9.3	17	17	0	57.5	40	1	44.7	1
48	52	1	0	19	1	71.585	8.7	22	6	1	63.75	65	0	38.9	5
49	52	1	1	22	1	49.727	6.7	31.7647	15	1	46.25	36.25	0	26.8	5
50	21	1	1	18	0	71.585	8.7	18	50	0	52.5	82.5	0	28.5	5.5
51	30	1	1	0	0	56.2844	7.3	22	15	0	46.0526	25	1	17.7	8
52	52	0	1	22	0	51.9128	6.9	25	7	1	66.25	35	1	29.3	3
53	25	1	1	21	0	68.3063	8.4	19	18	0	43.75	21.25	1	21.3	15
54	41	1	1	0	0	108.744	12.1	30	13	1	43.75	33.75	0	18.4
55	67	0	0	7	1	73.7708	8.9	31	15	1	43.75	53.75	0	43.6	0.1
56	23	1	1	17	1	112.022	12.4	19	10	0	35	37.5	0	21.4	0.5
57	56	1	0	23	0	72.6779	8.8	13	9	0	30	2.5	1	26.8	3
58	43	0	0	12	0	65.0276	8.1	19	17	0	38.75	30	0	30.4	3
59	54	0	1	13	1	61.7488	7.8	30	30	0	23.6842	22.5	0	31.6	7
60	64	0	1	34	1	56.2844	7.3	11	1	1	21.25	11.25	0	26.9	10
61	36	0	1	0	0	84.6997	9.9	32	17	1	48.6111	27.6316	1	30.8	7
62	49	1	1	30	1	75.9565	9.1	9	33	0	38.75	30	0	25.1	3
63	41	0	0	9	0	79.2352	9.4	27	9	1	48.75	26.3158	1	22.6	5
64	62	1	0	12	1	69.3992	8.5	23	31	0	56.25	61.25	0	31.6	5
65	63	1	1	10	1	109.836	12.2	28	40	0	26.25	43.75	0	31.2	5
66	57	1	0	10	0	65.0276	8.1	22.1053	15	0	67.5	38.75	1	46.3	4
67	62	0	0	11	1	102.186	11.5	23	16.8421	0	47.5	42.1053	0	28.3	3
68	59	1	0	34	0	84.6997	9.9	33	30	0	58.75	53.75	0	45.9	4.5
69	18	1	1	0	0	116.394	12.8	22	17	0	45	27.5	1	17.6
70	40	1	1	20	1	61.7488	7.8	13	16	0	33.75	31.25	0	30.8	2
71	47	0	1	28	0	58.4701	7.5	27	2	1	5	1.25	0	22.8	2
72	59	0	0	13	1	73.7708	8.9	17	23	0	15	7.5	0	32.8	1
73	38	0	1	0	0	117.487	12.9	13	19	0	6.25	13.75	0	23.9	9
74	40	1	1	26	1	84.6997	9.9	6	20	0	60	46.25	0	24.2	2
75	20	1	1	11	1	92.35	10.6	33	40	0	37.5	41.25	0	27.5	1
76	64	0	0	10	1	95.6287	10.9	29	15	1	42.5	5	1	40.4	0
77	53	0	1	35	1	59.563	7.6	25	18	0	61.25	41.25	1	27.4	9
78	55	1	0	23	1	85.7926	10	13	9	0	20	23.75	0	34.8	4
79	49	0	1	26	1	54.0986	7.1	41	46	0	35	21.25	0	26.5	5
80	63	0	1	25	1	56.2844	7.3	9	0	0	23.75	25	0	26.6	8
81	42	1	1	40	1	62.8417	7.9	35	6	1	58.75	28.75	1	26.6	9
82	27	1	1	6	0	56.2844	7.3	35	12	1	42.5	36.25	0	25.4	5
83	63	1	0	18	1	56.2844	7.3	18	8	1	20	7.5	0	33.4	3
84	43	1	1	31	1	62.8417	7.9	27	28	0	42.5	46.0526	0	26.1	8
85	36	0	1	26	1	59.563	7.6	27	8	1	22.5	18.75	0	28.7	7
86	40	0	1	1	0	58.4701	7.5	14	33	0	26.25	38.75	0	28.4	3.5
87	28	0	1	17	0	72.6779	8.8	31	43	0	57.5	68.75	0	22.5	2
88	26	0	1	11	0	82.5139	9.7	29	25	0	30	41.25	0	27.2	4.5
89	51	1	0	6	0	62.8417	7.9	31	20	1	66.25	36.25	1	53.3	4
90	44	1	1	3	0	55.1915	7.2	25	11	1	33.75	36.8421	0	27.4	5
91	21	1	1	11	0	91.2571	10.5	35	18	1	68.75	30	1	25.4	3
92	55	1	1	21	0	59.563	7.6	19	16.8421	0	36.25	26.25	0	24.6	6
93	23	1	1	14	0	57.3772	7.4	15	28	0	23.75	5	1	30.8	7
94	47	1	1	4	1	66.1205	8.2	25	11	1	28.75	27.5	0	26.8	6.5
95	48	1	1	15	1	70.4921	8.6	13	3	1	40	28.75	0	36.3	4
96	50	0	1	41	1	55.1915	7.2	16	8	0	13.75	13.75	0	25.2	4
97	35	0	1	16	1	75.9565	9.1	26	18	0	48.75	31.25	1	22.5	10
98	33	0	0	1	1	110.929	12.3	16	13	0	25	26.25	0	38.4	2
99	54	1	0	16	1	110.929	12.3	33	29	0	48.75	63.75	0	46	7
100	55	1	0	12	1	85.7926	10	13	14	0	47.5	57.5	0	37.8	3
101	57	1	0	12	1	65.0276	8.1	30	17.8947	1	48.75	20	1	45.5	5
102	19	1	1	5	0	66.1205	8.2	18	12	0	32.5	13.75	1	24.3	4
103	33	1	1	28	1	61.7488	7.8	40	26	1	72.5	35	1	27.7	0
104	47	0	1	19	1	62.8417	7.9	41	1	1	15	2.5	0	25.3	7
105	20	0	1	7	0	80.3281	9.5	31	22	0	3.75	35	0	24.5	2
106	25	1	1	25	1	63.9346	8	18.75	12	0	12.5	12.5	0	22.7	6
107	46	1	0	2	0	55.1915	7.2	7	12	0	7.5	3.75	0	27.8	0.1
108	25	1	1	13	0	60.6559	7.7	14	16	0	53.75	31.25	1	23.3	2
109	28	1	1	13	1	107.651	12	18	18	0	33.75	11.25	1	27.8	2
110	53	0	0	14	1	77.0494	9.2	26	35	0	41.25	36.25	0	29.6	0.2
111	28	0	1	17	1	74.8637	9	17	6	1	45	15	1	20.3	6.5
112	60	0	0	6	1	90.1642	10.4	14	31	0	48.75	41.25	0	29.3	4
113	18	1	1	13	0	136.066	14.6	38	15	1	63.75	21.25	1	26.7	0
114	38	0	1	15	0	50.8199	6.8	17	27	0	19.7368	37.5	0	31	4
115	62	1	0	19	1	77.0494	9.2	32	25	0	62.5	46.0526	1	37	4
116	44	0	1	13	1	74.8637	9	26	15	1	65	60	0	25	1
117	55	0	0	12	0	89.0713	10.3	15	20	0	22.5	46.25	0	31.1	2
118	52	1	1	2	0	58.4701	7.5	34	5	1	53.75	11.25	1	20	8
119	45	0	1	0	0	74.8637	9	29	12	1	55	17.5	1	24.9	8
120	24	1	1	14	0	62.8417	7.9	34	22	1	22.5	15	0	24.2	8
121	52	1	1	19	0	62.8417	7.9	10	3	0	43.75	23.75	1	37.3	7
122	25	1	1	5	0	89.0713	10.3	24	35	0	63.75	60	0	25.8	2
123	21	1	1	3	0	75.9565	9.1	19	11.5789	0	47.3684	50	0	26.4	2
124	47	0	1	33	1	46.4483	6.4	23	27	0	58.75	71.25	0	23.1	7
125	31	0	1	17	1	56.2844	7.3	11	8	0	47.5	33.75	0	24.9	4
126	69	1	0	11	1	106.558	11.9	15	15	0	26.3158	25	0	27	4
127	42	1	0	9	1	51.9128	6.9	22	13	0	52.5	32.5	1	55.3	3.5
128	61	0	0	16	1	53.0057	7	22	27	0	28.75	16.25	0	30.1	4
129	35	1	1	6	0	38.798	5.7	21	7	1	16.25	5	0	23.2	7
130	69	0	0	25	1	55.1915	7.2	18	8	1	21.25	1.25	1	36.8	5
131	22	1	1	1	0	65.0276	8.1	33	14	1	63.75	36.25	1	24.4	5
132	50	1	1	5	0	56.2844	7.3	18	20	0	51.25	48.75	0	23.9	6
133	34	0	1	7	1	63.9346	8	35	4	1	51.25	30	1	20.1	8
134	23	1	1	4	0	82.5139	9.7	27	10	1	47.5	32.5	0	37.8	3.5
135	37	1	1	20	1	67.2134	8.3	32	31	0	62.5	41.25	1	36.9	2.5
136	44	1	0	3	1	51.9128	6.9	29	32	0	41.25	31.25	0	45.1	3
137	67	0	0	8	0	55.1915	7.2	17	11	0	26.3158	3.75	1	29.4	2
138	56	1	0	4	0	67.2134	8.3	9	13	0	43.75	55	0	38.7	4
139	54	1	0	15	1	57.3772	7.4	13	21.0526	0	46.25	36.25	0	38.9	4.5
140	29	1	1	2	0	62.8417	7.9	21	5	1	27.5	21.25	0	20	5.5
141	49	1	1	0.5	0	66.1205	8.2	38	16	1	60	47.5	0	30.6	7.5
142	42	1	1	18	0	59.563	7.6	20	7	1	47.5	33.75	0	26.2	5
143	26	1	1	1	0	57.3772	7.4	15	13	0	48.75	33.75	0	21.3	5.5
144	63	0	0	14	1	62.8417	7.9	18	31	0	22.5	33.75	0	35.3	1
145	31	1	1	2.5	0	63.9346	8	29	37	0	43.75	31.25	0	20.7	3.5
146	52	0	1	17	1	72.6779	8.8	23	42	0	25	36.25	0	27.5	3.5
147	32	1	1	14	0	56.2844	7.3	24	10	1	12.5	11.25	0	25.2	2.5
148	30	1	1	18	0	62.8417	7.9	29	22	0	31.25	37.5	0	25.8	4
149	46	1	1	2	1	86.8855	10.1	13	4	0	16.25	16.25	0	35.6	3
150	48	0	0	10	0	57.3772	7.4	32	14	1	55	26.25	1	26.2	0.1
151	33	1	0	7	1	83.6068	9.8	31	8	1	72.5	78.75	0	41.5	2
152	28	1	1	21	0	66.1205	8.2	14	16	0	31.25	16.25	0	27.5	5
153	49	1	1	0.8	0	49.727	6.7	15	5	1	58.75	21.25	1	28.7	7
154	64	1	1	30	1	61.7488	7.8	15	16	0	30	30	0	25.1	4
155	58	0	0	25	1	78.1423	9.3	26	19	0	52.5	62.5	0	38	4.5
156	44	0	1	18	1	59.563	7.6	18	8	1	17.1053	6.25	0	27.7	5.5
157	44	1	1	28	0	63.9346	8	16	4	1	47.5	37.5	0	24	5
158	53	1	1	0.2	0	44.2625	6.2	35	22	1	60	37.5	1	23.3	7
159	33	1	1	6	0	63.9346	8	31	1	1	51.25	1.25	1	21.1	5.5
160	53	1	0	9	0	67.2134	8.3	16	24	0	18.75	33.75	0	42.2	0.43
161	47	0	0	1	0	43.1696	6.1	23	17	0	26.25	16.25	0	31.2	3
162	55	0	0	12	1	68.3063	8.4	8	6	0	8.75	18.75	0	42.6	3
163	67	1	0	14	1	86.8855	10.1	23	19	0	30	20	0	35.1	4
164	66	0	0	11	1	78.1423	9.3	15	18	0	16.25	2.5	0	35.9	3
165	64	1	0	10	0	69.3992	8.5	19	14	0	12.5	8.75	0	24.8	0.43
166	18	1	1	6	0	86.8855	10.1	24	18	0	48.75	45	0	28.7	0
167	28	1	1	10	0	108.744	12.1	27	6	1	23.75	5	1	18.8	0
168	45	0	1	12	0	44.2625	6.2	33	8	1	46.25	19.7368	1	25.9	4
169	20	0	1	3	0	77.0494	9.2	16	14	0	1.25	16.25	0	27.5	3
170	59	1	0	40	1	75.9565	9.1	24.2105	31	0	38.75	23.75	0	29	4
171	61	0	0	25	1	61.7488	7.8	24	29	0	31.25	20	0	38	6
172	54	1	1	3	0	87.9784	10.2	26	27	0	50	46.25	0	32	6
173	68	0	0	12	1	63.9346	8	20	22	0	47.5	25	1	39.2	4
174	56	0	0	18	1	80.3281	9.5	15	12	0	23.75	0	1	31.6	3
175	43	1	1	11	0	50.8199	6.8	32	26	0	76.25	58.75	1	27.4	6
176	67	1	0	23	1	77.0494	9.2	24	30	0	81.5789	82.5	0	28.2	4
177	40	1	1	27	1	45.3554	6.3	28	10	1	70	11.25	1	24.6	7
178	50	1	1	39	1	77.0494	9.2	27	16	1	36.25	43.75	0	23.1	4.5
179	50	1	1	11	0	55.1915	7.2	24	32	0	72.5	63.75	0	25	5
180	53	0	0	10	1	70.4921	8.6	25	23	0	71.25	33.75	1	41.5	0.6
181	64	1	1	43	1	59.563	7.6	17	6	1	11.25	6.25	0	25.8	6
